# Supplementary material for: Macrophage–endothelial cell crosstalk orchestrates neutrophil recruitment in inflamed mucosa
Source: J Clin Invest. 2023 Aug 1;133(15):e170733. doi: 10.1172/JCI170733 (PMC10378177; doi:10.1172/JCI170733)
Supplement: Supporting data values [file jci-133-170733-s097.xlsx]

## Sheet: Fig 1B
Control	LPS
55	61
51	42
38	13
23	36
27	30
17	30
23	35
15	24
14	20
18	26
28	21
27	28
15	31
25	32
31	29
20	40
27	27
27	29
24	26
21
24
27
22

## Sheet: Fig 1C
Ctrl	MΦ-intact	MΦ-depleted
6.02	7	1.1
6.86	9.4	0.9
5.15	4.35	1.4
5.54	9.35	1
4.34	8.5	1
3.49	6.01	1
5.18	7.65	1.2
4.81	6.35	0
3.21	6.52	0
5.41	7.01	0.7
5.46	6.15	1.1
4.33	7.75	0.8
3.43	8.07
6.79	5.97
3.3	6.26
5.64	7.28
5.91	7.4
7.1	9.08
6.1	6.83
3.85
6.22
5.69
3.69

## Sheet: Fig 1E
Mϕ-intact	Mϕ-depleted
23	1
7	2
13	4
21	2
19	0
19	0
13	2
15	1
11	3
17	1
22	2
15	2

## Sheet: Fig 1F
Mϕ-intact	Mϕ-depleted
9.65	2.27
10	2.39
6.04	3.19
6.79	3.08
8.67	2.96

## Sheet: Fig 1 H
Mϕ-intact	Mϕ-depleted
6	0
5	1
4	4
3	3
4	4
5	1
6	1
4	1
5	2
3	2
5	2
3	0
4	1
2	5
5	1
5	0
3	1
	0
	3
	2
	0

## Sheet: Fig 1I
Mϕ-intact	Mϕ-depleted
6	7
4	10
4	6
3	4
2	9
4	6
4	7
3	6
2	7
2	13
	12
	9
	7
	11
	10
	8

## Sheet: Fig 1J
Mϕ-intact	Mϕ-depleted
4.78074	20.1818
6.67648	19.754
4.89745	33.8577
5.13425	28.0699
6.20221	14.986
6.20221	18.5579
5.70843	29.157
8.02362	22.2915
4.10599	23.6053
8.48948	17.8401
9.34586	21.0597
5.47566	9.89279
5.00038	10.362
8.30751	9.82384
9.02565	11.0183
5.88401	14.5222
4.81605	24.5569
7.07171	13.1353
6.53084	15.8982
4.81605	19.5814
8.42927	15.4764
6.81069	29.6478
5.254	14.1434
10.5299	10.0966
5.31825	17.2205
6.90151	10.2133
10.5622	17.2433
8.12856	7.67044
6.42623	10.769
8.32803	22.4533
5.71818	12.5134
4.38551	18.5764
7.97417	14.1912
4.39274	5.70843
5.51297	15.1364
	12.0435
	9.05693
	10.2524
	10.9564
	13.725
	8.21165
	14.8989
	8.57559
	11.9301
	13.4545
	18.8273
	22.0389
	9.56114
	11.1965
	17.022
	17.2891
	8.82921
	25.5505
	9.89279
	13.9053
	14.5104
	11.7727
	11.0183

## Sheet: Fig 2C
Ccl27a	47.0382	126.542	126.42	174.569	168.943	104.725
Ccl28	112.887	125.467	61.6454	147.459	141.639	117.175
Ccl9	51.1084	129.364	119.527	113.463	154.835	103.847
Ccl6	83.8361	112.797	103.367	105.5	122.84	90.3689
Ccl2	60.1851	133.603	106.211	8.48433	57.9404	214.319
Ccl21a	89.152	41.1042	169.744	5.56708	44.6099	158.133
Ccl8	42.052	189.389	68.5593	21.2044	41.7524	130.683
Ccl25	108.335	53.2537	138.411	45.7343	58.2951	47.678
Ccl7	88.1941	84.2965	127.509	29.4938	41.9779	76.9812
Ccl11	39.0128	56.1191	204.868	5.57002	14.0785	98.0803
Ccl5	70.204	157.017	72.7792	7.42814	31.7964	56.3706
Ccl3	186.114	58.836	55.0504	11.1405	14.0988	36.5348
Ccl4	95.5797	91.8316	112.589	7.56004	12.9444	12.5174

## Sheet: Fig 2D
Icam1	75.5206	135.53	88.9494	69.6511	111.288	104.3
Vcam1	102.483	122.247	75.2698	35.0166	81.4989	106.673
Icam2	98.6654	43.9194	157.415	6.57264	29.0722	18.1376
Jam2	75.4291	30.8512	193.72	22.9734	26.9908	22.7059
Jam3	19.8699	88.7718	191.358	4.27487	17.3838	36.6191

## Sheet: Fig 2F
Mϕ-intact	Mϕ-depleted	Baseline
0.50381	0.478427	0.2353
0.413699	0.457112	0.234
0.662921	0.360485	0.1164
0.864913	0.35909	0.335678
0.700757	0.48589	0.413763
0.771328	0.372243	0.132465
0.59457	0.472154	0.21352
0.900563	0.414011	0.112263
0.97048	0.360453	0.32234
0.422651	0.399039	0.43275
0.527086	0.630337	0.376542
0.632987	0.77672	0.310966
0.634198	0.799724	0.260936
0.625086	0.670128	0.368524
0.964953	0.690111	0.113347
0.810834	0.684056	0.273464
0.66559	0.368201	0.423476
0.698531	0.23745	0.213544
0.622941	0.34573
0.8964	0.425

[truncated: 54 more sheets: Fig 2G, Fig 2H, Fig 2J, Fig 2L, Fig 3A, Fig 3B, Fig 3D, Fig 3E, Fig 4C, Fig 4D, Fig 4G, Fig 5B, Fig 5C, Fig 5D, Fig 6B, Fig 6C, Fig 6D, Fig 6F, Fig 6G, Fig 6I …]
